# Supplementary material for: Identity and mobility through personal ornaments in Upper Paleolithic cantabrian hunter-gatherer societies: Insights from Llonín cave (Asturias, Spain)
Source: PLoS One. 2026 Jun 8;21(6):e0351170. doi: 10.1371/journal.pone.0351170 (PMC13245794; doi:10.1371/journal.pone.0351170)
Supplement: S1 Data — (ZIP) [file pone.0351170.s001.zip › S1_Dataset.xlsx]

## Sheet: S-Data1
CONTEXTUAL DATA				TAXONOMIC ANALYSIS		BIOMETRY				TECHNOLOGICAL AND USE-WEAR ANALYSES													TAPHONOMIC ANALYSIS
																							PRE-COLLECTION ALTERATIONS			ANTHROPIC ALTERATIONS				POST-DEPOSITIONAL ALTERATIONS
ID	Excavation area	Level	Chronology	Taxon	Taxonomic group	Height	Width	Length	Diameter	Number of perforations	Technique perf_1	Technique perf_2-3	Location perf_1	Location perf_2	Location perf_3	Morphology perf_1	Morphology perf_2	Morphology perf_3	Morphometry perf_1	Morphometry perf_2	Morphometry perf_3	Use-wear	Marine abrasion	Encrustration	Lithophagous perforation	Anthropic perforation	Ochre residue	Thermal alteration	Decoration	Fragmentation	Manganese residue	Dissolution	Concretion	Biodegradation	Sedimentary infilling
CA.UD.1	Cono Anterior	UD	Undetermined	Littorina obtusata/fabalis	Gastropoda	13.13	15.62			1	AB		E1			Oval			3.07			Used	X			X	X				X	X		X
CA.VIII.1	Cono Anterior	VIII	Upper Magdalenian	Littorina obtusata/fabalis	Gastropoda	10.45	12.13			1	IPP		E2			Cuadrangular			2.7			Used	X		X	X							X
CA.X.10	Cono Anterior	X	Middle Magdalenian	Littorina obtusata/fabalis	Gastropoda	11.85	15.15			1	AB+RT		E1			Circular			2.4			Used				X	X			X			X	X
CA.X.11	Cono Anterior	X	Middle Magdalenian	Littorina obtusata/fabalis	Gastropoda	UD	UD			1	AB		E1			Fractured						Used				X				X					X
CA.X.12	Cono Anterior	X	Middle Magdalenian	Littorina obtusata/fabalis	Gastropoda	13.61	16.3			1	AB		E1			Cuadrangular			3.23			Used	X			X	X							X	X
CA.X.13	Cono Anterior	X	Middle Magdalenian	Littorina obtusata/fabalis	Gastropoda	12.43	16.57			1	AB+RT		E1			Circular			2.7			Used				X	X							X	X
CA.X.14	Cono Anterior	X	Middle Magdalenian	Littorina obtusata/fabalis	Gastropoda	UD	UD			Undeterminable													X							X
CA.X.15	Cono Anterior	X	Middle Magdalenian	Littorina obtusata/fabalis	Gastropoda	UD	UD			1	AB		E1			Fractured						Used?				X	X			X				X
CA.X.16	Cono Anterior	X	Middle Magdalenian	Littorina obtusata/fabalis	Gastropoda	11.71	13.31			1	AB		E1			Irregular			2.85			Used				X	X							X
CA.X.17	Cono Anterior	X	Middle Magdalenian	Littorina obtusata/fabalis	Gastropoda	12.19	14.23			1	AB		E1			Circular			2.4			Used	X			X	X						X	X
CA.X.18	Cono Anterior	X	Middle Magdalenian	Littorina obtusata/fabalis	Gastropoda	11.6	14.6			1	AB		E1			Oval			3.23			Used	X			X	X			X			X
CA.X.19	Cono Anterior	X	Middle Magdalenian	Littorina obtusata/fabalis	Gastropoda	11.5	14.37			1	AB+IPP		E1			Irregular			4.05			Used				X	X						X	X
CA.X.2	Cono Anterior	X	Middle Magdalenian	Littorina obtusata/fabalis	Gastropoda	12.82	14.87			1	AB+RT		E1			Fractured			1.44			Used	X			X	X			X	X			X
CA.X.20	Cono Anterior	X	Middle Magdalenian	Littorina obtusata/fabalis	Gastropoda	15.84	18.05			1	AB+RT		E1			Circular			2.58			Used?				X	X			X				X
CA.X.21	Cono Anterior	X	Middle Magdalenian	Littorina obtusata/fabalis	Gastropoda	13.11	14.26			1	AB		E1			Oval			2.47			Used?				X					X				X
CA.X.22	Cono Anterior	X	Middle Magdalenian	Littorina obtusata/fabalis	Gastropoda	12.48	15.54			1	AB2		E1			Oval			3.19			Used				X	X						X
CA.X.23	Cono Anterior	X	Middle Magdalenian	Littorina obtusata/fabalis	Gastropoda	11.4	13.58			1	AB		E1			Cuadrangular			3.54			Used	X			X	X							X	X
CA.X.24	Cono Anterior	X	Middle Magdalenian	Littorina obtusata/fabalis	Gastropoda	10.91	13.53			1	LT		E1			Circular			1.43			Used?	X		X						X			X
CA.X.25	Cono Anterior	X	Middle Magdalenian	Littorina obtusata/fabalis	Gastropoda	16.03	13.9			1	AB+RT		E1			Cuadrangular			2.09			Used				X	X
CA.X.26	Cono Anterior	X	Middle Magdalenian	Littorina obtusata/fabalis	Gastropoda	11.71	14.66			1	AB		E1			Circular			2.7			Used?	X			X	X				X		X		X
CA.X.27	Cono Anterior	X	Middle Magdalenian	Littorina obtusata/fabalis	Gastropoda	12.18	14.36			1	AB		E1			Oval			3.06			Used				X	X
CA.X.28	Cono Anterior	X	Middle Magdalenian	Littorina obtusata/fabalis	Gastropoda	11.57	14.14			1	AB		E1			Circular			2.57			Used	X			X	X							X
CA.X.29	Cono Anterior	X	Middle Magdalenian	Littorina obtusata/fabalis	Gastropoda	13.11	15.52			1	AB+RT		E1			Circular			2.83			Used	X			X	X
CA.X.3	Cono Anterior	X	Middle Magdalenian	Littorina obtusata/fabalis	Gastropoda	12.38	15.22			1	IPP		E1			Circular sub-regular			4.79			Used?	X			X	X					X
CA.X.30	Cono Anterior	X	Middle Magdalenian	Littorina obtusata/fabalis	Gastropoda	UD	UD			1	AB		E1			Fractured						Undeterminable				X	X			X				X
CA.X.31	Cono Anterior	X	Middle Magdalenian	Littorina obtusata/fabalis	Gastropoda	UD	UD			1	AB+RT		E1			Circular			2.04			Used				X				X			X
CA.X.32	Cono Anterior	X	Middle Magdalenian	Littorina obtusata/fabalis	Gastropoda	13.3	14.62			1	AB		E1			Fractured			2.67			Used?				X	X			X				X
CA.X.33	Cono Anterior	X	Middle Magdalenian	Littorina obtusata/fabalis	Gastropoda	12.92	14.55			1	AB		E1			Cuadrangular			3.61			Used				X					X
CA.X.34	Cono Anterior	X	Middle Magdalenian	Littorina obtusata/fabalis	Gastropoda	10.38	11.4			1	AB+RT		E1			Cuadrangular			1.81			Used				X	X
CA.X.35	Cono Anterior	X	Middle Magdalenian	Littorina obtusata/fabalis	Gastropoda	11.25	14.78			1	EP		E1			Circular sub-regular			2.99			Used				X	X				X	X
CA.X.36	Cono Anterior	X	Middle Magdalenian	Littorina obtusata/fabalis	Gastropoda	12.98	14.6			1	AB		E1			Circular			3.42			Used				X									X
CA.X.37	Cono Anterior	X	Middle Magdalenian	Littorina obtusata/fabalis	Gastropoda	11.39	12.93			1	AB		E1			Irregular			3.52			Used	X			X	X						X
CA.X.38	Cono Anterior	X	Middle Magdalenian	Littorina obtusata/fabalis	Gastropoda	12.41	14.43			1	AB2		E1			Elongated			3.73			Used				X	X			X	X
CA.X.39	Cono Anterior	X	Middle Magdalenian	Littorina obtusata/fabalis	Gastropoda	13.94	15.36			1	AB2		E1			Oval			2.69			Used				X	X						X
CA.X.4	Cono Anterior	X	Middle Magdalenian	Littorina obtusata/fabalis	Gastropoda	12.66	14.87			1	AB		E1			Oval			2.8			Used	X			X	X				X				X
CA.X.40	Cono Anterior	X	Middle Magdalenian	Littorina obtusata/fabalis	Gastropoda	UD	UD			Undeterminable													X							X			X
CA.X.41	Cono Anterior	X	Middle Magdalenian	Littorina obtusata/fabalis	Gastropoda	11.07	12.93			1	AB2		E1			Oval			2.45			Used	X			X	X					X			X
CA.X.42	Cono Anterior	X	Middle Magdalenian	Littorina obtusata/fabalis	Gastropoda	12.98	14.63			1	AB		E1			Oval			3.19			Used	X			X	X							X
CA.X.43	Cono Anterior	X	Middle Magdalenian	Littorina obtusata/fabalis	Gastropoda	UD	UD			1	AB		E1			Fractured						Undeterminable				X	X			X				X	X
CA.X.44	Cono Anterior	X	Middle Magdalenian	Littorina obtusata/fabalis	Gastropoda	11.44	13.31			1	AB		E1			Oval			3.88			Used	X			X						X			X
CA.X.45	Cono Anterior	X	Middle Magdalenian	Littorina obtusata/fabalis	Gastropoda	13.43	15.82			1	AB		E1			Irregular			4.1			Undeterminable	X			X									X
CA.X.46	Cono Anterior	X	Middle Magdalenian	Littorina obtusata/fabalis	Gastropoda	12.9	15.86			1	AB		E1			Oval			3.6			Used	X		X	X					X
CA.X.47	Cono Anterior	X	Middle Magdalenian	Littorina obtusata/fabalis	Gastropoda	13.38	15.16			1	AB		E1			Oval sub-regular			3.84			Used	X			X	X
CA.X.48	Cono Anterior	X	Middle Magdalenian	Littorina obtusata/fabalis	Gastropoda	UD	UD			1	AB		E1			Fractured						Undeterminable				X				X			X		X
CA.X.49	Cono Anterior	X	Middle Magdalenian	Littorina obtusata/fabalis	Gastropoda	UD	UD			1	AB		E1			Fractured			4.45			Used?	X			X	X			X
CA.X.5	Cono Anterior	X	Middle Magdalenian	Littorina obtusata/fabalis	Gastropoda	UD	UD			1	RT		E1			Circular			2.16			Undeterminable				X				X
CA.X.50	Cono Anterior	X	Middle Magdalenian	Littorina obtusata/fabalis	Gastropoda	UD	UD			Undeterminable																				X	X		X
CA.X.51	Cono Anterior	X	Middle Magdalenian	Littorina obtusata/fabalis	Gastropoda	12.92	15.82			1	AB		E1			Oval			2.4			Used	X			X	X				X		X		X
CA.X.52	Cono Anterior	X	Middle Magdalenian	Littorina obtusata/fabalis	Gastropoda	14.05	17.21			1	RT		E1			Circular			1.71			Used				X	X
CA.X.53	Cono Anterior	X	Middle Magdalenian	Littorina obtusata/fabalis	Gastropoda	12.1	14.14			1	AB		E1			Circular			2.56			Used	X			X	X				X
CA.X.54	Cono Anterior	X	Middle Magdalenian	Littorina obtusata/fabalis	Gastropoda	12.57	14.59			1	AB		E1			Oval sub-regular			3.08			Used	X			X	X				X				X
CA.X.55	Cono Anterior	X	Middle Magdalenian	Littorina obtusata/fabalis	Gastropoda	12.28	14.82			1	AB+UD		E1			Cuadrangular			2.29			Used				X	X				X				X
CA.X.56	Cono Anterior	X	Middle Magdalenian	Littorina obtusata/fabalis	Gastropoda	16.45	16.36			1	AB		E1			Oval			4.28			Used				X	X				X	X			X
CA.X.57	Cono Anterior	X	Middle Magdalenian	Littorina obtusata/fabalis	Gastropoda	13.52	15.27			1	AB+UD		E1			Fractured			2			Used?	X			X				X	X		X		X
CA.X.58	Cono Anterior	X	Middle Magdalenian	Littorina obtusata/fabalis	Gastropoda	UD	UD			1	LT		E2			Circular			1.03			Not used	X		X					X	X				X
CA.X.59	Cono Anterior	X	Middle Magdalenian	Littorina obtusata/fabalis	Gastropoda	12.06	14.09			1	AB		E1			Oval			3.18			Used	X			X	X							X	X
CA.X.6	Cono Anterior	X	Middle Magdalenian	Littorina obtusata/fabalis	Gastropoda	UD	UD			Undeterminable													X								X
CA.X.60	Cono Anterior	X	Middle Magdalenian	Littorina obtusata/fabalis	Gastropoda	13.14	14.65			1	AB+RT		E1			Circular			1.92			Used	X			X	X					X			X
CA.X.61	Cono Anterior	X	Middle Magdalenian	Littorina obtusata/fabalis	Gastropoda	14.04	15.88			1	AB+RT		E1			Circular			2.38			Used				X	X								X
CA.X.62	Cono Anterior	X	Middle Magdalenian	Littorina obtusata/fabalis	Gastropoda	13.24	14.69			1	EP		E1			Irregular			3.79			Used				X	X								X
CA.X.63	Cono Anterior	X	Middle Magdalenian	Littorina obtusata/fabalis	Gastropoda	12.97	15.03			1	AB+UD		E1			Cuadrangular			4.58			Used	X			X	X				X		X		X
CA.X.64	Cono Anterior	X	Middle Magdalenian	Littorina obtusata/fabalis	Gastropoda	13.68	15.44			1	LT		E1			Circular			1.35			Not used	X		X								X
CA.X.65	Cono Anterior	X	Middle Magdalenian	Littorina obtusata/fabalis	Gastropoda	15.05	16.12			1	AB		E1			Circular sub-regular			2.35			Undeterminable	X			X					X				X
CA.X.66	Cono Anterior	X	Middle Magdalenian	Littorina obtusata/fabalis	Gastropoda	14.31	16.68			1	AB		E1			Oval			2.75			Used				X	X					X	X		X
CA.X.67	Cono Anterior	X	Middle Magdalenian	Littorina obtusata/fabalis	Gastropoda	12.51	14.38			1	AB		E1			Cuadrangular			2.74			Used?				X					X		X		X
CA.X.68	Cono Anterior	X	Middle Magdalenian	Littorina obtusata/fabalis	Gastropoda	UD	UD			Undeterminable													X							X	X				X
CA.X.69	Cono Anterior	X	Middle Magdalenian	Littorina obtusata/fabalis	Gastropoda	12.15	14.47			1	AB		E1			Irregular			4.15			Used	X			X	X
CA.X.7	Cono Anterior	X	Middle Magdalenian	Littorina obtusata/fabalis	Gastropoda	13.88	15.24			1	AB2		E1			Elongated			3.61			Used	X			X	X						X
CA.X.70	Cono Anterior	X	Middle Magdalenian	Littorina obtusata/fabalis	Gastropoda	UD	UD			1	AB+RT		E1			Fractured						Used				X	X			X			X		X
CA.X.71	Cono Anterior	X	Middle Magdalenian	Littorina obtusata/fabalis	Gastropoda	11.91	15.17			1	AB		E1			Irregular			4			Not used				X				X	X		X
CA.X.72	Cono Anterior	X	Middle Magdalenian	Littorina obtusata/fabalis	Gastropoda	13.07	15.3			1	AB		E1			Circular			2.22			Used	X			X	X				X
CA.X.73	Cono Anterior	X	Middle Magdalenian	Littorina obtusata/fabalis	Gastropoda	14.78	16.91			1	AB2+IPP		E1			Oval			3.01			Used				X	X				X
CA.X.74	Cono Anterior	X	Middle Magdalenian	Littorina obtusata/fabalis	Gastropoda	15.06	15.49			1	AB		E1			Circular			2.54			Used				X	X				X		X		X
CA.X.75	Cono Anterior	X	Middle Magdalenian	Littorina obtusata/fabalis	Gastropoda	13.03	15.24			1	AB2		E1			Elongated			2.88			Used				X	X				X
CA.X.76	Cono Anterior	X	Middle Magdalenian	Littorina obtusata/fabalis	Gastropoda	UD	UD			Undeterminable																				X	X
CA.X.77	Cono Anterior	X	Middle Magdalenian	Littorina obtusata/fabalis	Gastropoda	UD	UD			Undeterminable													X							X	X
CA.X.78	Cono Anterior	X	Middle Magdalenian	Littorina obtusata/fabalis	Gastropoda	UD	UD			1	RT		E1			Fractured						Undeterminable	X			X				X	X	X
CA.X.8	Cono Anterior	X	Middle Magdalenian	Littorina obtusata/fabalis	Gastropoda	13.98	15.3			1	SW		E1			Elongated			3.31			Undeterminable	X			X
CA.X.9	Cono Anterior	X	Middle Magdalenian	Littorina obtusata/fabalis	Gastropoda	11.72	15.01			1	AB2		E1			Elongated			3.92			Used	X			X	X				X
CA.XI.21	Cono Anterior	XI	Upper Solutrean	Littorina obtusata/fabalis	Gastropoda	11.74	13.29			1	AB		E1			Circular sub-regular			2.81			Used	X			X	X							X
CA.XI.22	Cono Anterior	XI	Upper Solutrean	Littorina obtusata/fabalis	Gastropoda	UD	UD			0												Not perforated	X										X		X
CA.XI.23	Cono Anterior	XI	Upper Solutrean	Littorina obtusata/fabalis	Gastropoda	12.67	14.07			1	AB		E3			Oval sub-regular			3.78			Used?				X							X
CA.XI.24	Cono Anterior	XI	Upper Solutrean	Littorina obtusata/fabalis	Gastropoda	12.13	13.72			1	AB		E3			Oval sub-regular			4.23			Used				X							X
CA.XI.25	Cono Anterior	XI	Upper Solutrean	Littorina obtusata/fabalis	Gastropoda	11.11	14.3			1	EP		E1			Irregular			4.95			Used				X				X	X		X
CA.XI.26	Cono Anterior	XI	Upper Solutrean	Littorina obtusata/fabalis	Gastropoda	8.61	8.87			1	AB		E3			Oval sub-regular			3.01			Used	X			X				X	X	X	X
CA.XI.27	Cono Anterior	XI	Upper Solutrean	Littorina obtusata/fabalis	Gastropoda	10.48	12.56			1	AB		E3			Elongated			4.87			Used	X		X	X							X
CA.XI.28	Cono Anterior	XI	Upper Solutrean	Littorina obtusata/fabalis	Gastropoda	12.17	15.49			1	AB+IPP		E1			Circular			4.57	6.12		Used	X			X						X			X
CA.XI.29	Cono Anterior	XI	Upper Solutrean	Littorina obtusata/fabalis	Gastropoda	11.53	13.39			1	AB+EP		E1			Irregular			2.26			Used	X			X	X						X
CA.XI.30	Cono Anterior	XI	Upper Solutrean	Littorina obtusata/fabalis	Gastropoda	12.16	13.97			1	AB		E1			Oval			3.18			Used	X			X	X								X
CA.XI.31	Cono Anterior	XI	Upper Solutrean	Littorina obtusata/fabalis	Gastropoda	8.59	8			0												Not perforated	X				X			X			X		X
CA.XI.32	Cono Anterior	XI	Upper Solutrean	Littorina obtusata/fabalis	Gastropoda	13.12	16.16			1	AB+EP		E1			Circular sub-regular			3.66			Used				X	X			X				X
CA.XI.33	Cono Anterior	XI	Upper Solutrean	Littorina obtusata/fabalis	Gastropoda	UD	UD			0												Not perforated	X				X			X		X
CA.XI.34	Cono Anterior	XI	Upper Solutrean	Littorina obtusata/fabalis	Gastropoda	10.72	11.16			1	AB		E2			Oval			3.19			Not used	X			X	X			X		X	X
CA.XI.35	Cono Anterior	XI	Upper Solutrean	Littorina obtusata/fabalis	Gastropoda	UD	UD			1	AB		E1			Oval			3.33			Used				X				X	X				X
CA.XI.36	Cono Anterior	XI	Upper Solutrean	Littorina obtusata/fabalis	Gastropoda	11.61	14.66			1	AB+RT		E1			Circular			2.16			Used				X	X				X		X
CA.XI.37	Cono Anterior	XI	Upper Solutrean	Littorina obtusata/fabalis	Gastropoda	14.35	16.8			1	AB		E1			Circular sub-regular			3.55			Used	X		X	X	X						X		X
CA.XI.38	Cono Anterior	XI	Upper Solutrean	Littorina obtusata/fabalis	Gastropoda	6.77	7.67			1	AB		E3			Oval			2.34			Not used	X			X				X					X
CA.XI.39	Cono Anterior	XI	Upper Solutrean	Littorina obtusata/fabalis	Gastropoda	UD	UD			1	AB		E3			Oval			3.42			Used?	X			X	X			X		X			X
CA.XI.40	Cono Anterior	XI	Upper Solutrean	Littorina obtusata/fabalis	Gastropoda	13.27	15.26			1	IPP		E1			Circular			4.44			Used	X			X						X	X		X
CA.XI.41	Cono Anterior	XI	Upper Solutrean	Littorina obtusata/fabalis	Gastropoda	11.55	14.13			1	IPP		E1			Cuadrangular			5.28			Undeterminable				X				X	X
CA.X-XI.1	Cono Anterior	X-XI	Undetermined	Littorina obtusata/fabalis	Gastropoda	12.78	15.14			1	AB		E1			Circular			3.2			Used				X	X								X
CA.X-XI.10	Cono Anterior	X-XI	Undetermined	Littorina obtusata/fabalis	Gastropoda	12.66	14.38			1	AB2+EP(?)		E1			Oval			3.34			Used				X	X								X
CA.X-XI.11	Cono Anterior	X-XI	Undetermined	Littorina obtusata/fabalis	Gastropoda	12.18	14.5			1	AB2+EP		E1			Elongated			3.45			Used				X
CA.X-XI.12	Cono Anterior	X-XI	Undetermined	Littorina obtusata/fabalis	Gastropoda	13.22	14.97			1	AB+EP		E1			Cuadrangular			3.18			Used	X			X					X
CA.X-XI.13	Cono Anterior	X-XI	Undetermined	Littorina obtusata/fabalis	Gastropoda	11.66	12.98			1	AB+UD		E1			Fractured			2.21			Used	X			X	X					X			X
CA.X-XI.14	Cono Anterior	X-XI	Undetermined	Littorina obtusata/fabalis	Gastropoda	12.69	13.97			1	AB+IPP		E1			Circular sub-regular			2			Used	X			X	X					X	X	X	X
CA.X-XI.2	Cono Anterior	X-XI	Undetermined	Littorina obtusata/fabalis	Gastropoda	12.88	15.32			1	AB		E1			Oval			3.23			Used	X			X	X						X	X
CA.X-XI.3	Cono Anterior	X-XI	Undetermined	Littorina obtusata/fabalis	Gastropoda	13.58	15.95			1	AB		E1			Oval			2.77			Used				X	X						X		X
CA.X-XI.4	Cono Anterior	X-XI	Undetermined	Littorina obtusata/fabalis	Gastropoda	14.08	15.55			1	AB		E1			Oval			3.28			Used				X							X		X
CA.X-XI.5	Cono Anterior	X-XI	Undetermined	Littorina obtusata/fabalis	Gastropoda	12.9	14.83			1	AB		E1			Cuadrangular			3.85			Used				X							X
CA.X-XI.6	Cono Anterior	X-XI	Undetermined	Littorina obtusata/fabalis	Gastropoda	8.53	9.68			1	IPP		E1			Circular			2			Used				X	X			X	X		X		X
CA.X-XI.7	Cono Anterior	X-XI	Undetermined	Littorina obtusata/fabalis	Gastropoda	9.63	9.93			1	IPP		E1			Circular			2.14			Used				X	X				X		X
CA.X-XI.8	Cono Anterior	X-XI	Undetermined	Littorina obtusata/fabalis	Gastropoda	UD	UD			1	AB		E1			Fractured						Undeterminable				X				X					X
CA.X-XI.9	Cono Anterior	X-XI	Undetermined	Littorina obtusata/fabalis	Gastropoda	9.86	11.51			1	IPP		E2	E3		Oval			3.68			Used	X			X				X					X
GA.II.1	Galeria	II	Undetermined	Littorina obtusata/fabalis	Gastropoda	14.43	15.72			1	AB		E1			Oval			2.71			Used				X	X							X
GA.IV.17	Galeria	IV	Upper Solutrean	Littorina obtusata/fabalis	Gastropoda	UD	UD			Undeterminable																		X		X					X
GA.IV.18	Galeria	IV	Upper Solutrean	Littorina obtusata/fabalis	Gastropoda	8.99	10.87			1	IPP		E1			Circular sub-regular			3.11			Used	X			X	X								X
GA.IV.19	Galeria	IV	Upper Solutrean	Littorina obtusata/fabalis	Gastropoda	UD	UD			1	IPP		E1			Fractured			3.59			Not used	X		X	X	X			X				X
GA.IV.20	Galeria	IV	Upper Solutrean	Littorina obtusata/fabalis	Gastropoda	UD	UD			1	AB		E4			Circular			2.51			Not used				X	X			X			X
GA.IV.21	Galeria	IV	Upper Solutrean	Littorina obtusata/fabalis	Gastropoda	10.03	11.86			1	AB		E3			Oval			3.38			Not used	X			X	X				X
GA.IV.22	Galeria	IV	Upper Solutrean	Littorina obtusata/fabalis	Gastropoda	UD	UD			1	IPP		E1			Fractured			2.85			Undeterminable	X			X	X			X			X
GA.IV.23	Galeria	IV	Upper Solutrean	Littorina obtusata/fabalis	Gastropoda	UD	UD			Undeterminable													X							X	X		X		X
GA.IV.24	Galeria	IV	Upper Solutrean	Littorina obtusata/fabalis	Gastropoda	12.87	15.36			0												Not perforated								X			X
VE.III.1	Vestibulo	III	Badegoulian	Littorina obtusata/fabalis	Gastropoda	10.65	13.62			3	AB	PE	E1	E3	E3	Oval	Cuadrangular	Cuadrangular	4.71	2.04	2.21	Used				X				X
VE.III.2	Vestibulo	III	Badegoulian	Littorina obtusata/fabalis	Gastropoda	12.39	15.11			1	AB		E1			Circular			3.32			Undeterminable				X				X			X	X	X
VE.III.3	Vestibulo	III	Badegoulian	Littorina obtusata/fabalis	Gastropoda	UD	UD			1	UD		E1			Fractured			3.47			Undeterminable				X				X			X	X	X
VE.III.4	Vestibulo	III	Badegoulian	Littorina obtusata/fabalis	Gastropoda	10.87	13.16			1	AB		E1			Circular			2.82			Undeterminable				X				X			X	X	X
VE.IV.1	Vestibulo	IV	Upper Solutrean	Littorina obtusata/fabalis	Gastropoda	UD	UD			1	UD		E1			Circular sub-regular			5.02			Undeterminable	X			X	X			X
CA.XI.44	Cono Anterior	XI	Upper Solutrean	Littorina saxatilis	Gastropoda	9.11	8.92			1	IPP		E1			Circular sub-regular			2.22			Used				X	X			X
CA.XI.45	Cono Anterior	XI	Upper Solutrean	Littorina saxatilis	Gastropoda	UD	UD			Undeterminable																				X		X			X
CA.XI.46	Cono Anterior	XI	Upper Solutrean	Littorina saxatilis	Gastropoda	9.33	9.17			1	IPP		E1			Cuadrangular			1.42			Used				X	X					X		X
CA.XI.47	Cono Anterior	XI	Upper Solutrean	Littorina saxatilis	Gastropoda	11.62	11.09			1	AB		E3			Oval			3.65			Used				X	X				X			X	X
CA.XI.42	Cono Anterior	XI	Upper Solutrean	Littorina saxatilis	Gastropoda	6.63	5.2			1	AB		E3			Oval			2.26			Undeterminable				X	X							X
CA.XI.43	Cono Anterior	XI	Upper Solutrean	Littorina saxatilis	Gastropoda	5.8	5.48			1	AB		E3			Oval			2.01			Undeterminable				X	X			X				X
CA.X.1	Cono Anterior	X	Middle Magdalenian	Littorina littorea	Gastropoda	16.09	15.44			1	AB+RT		E1			Circular			2.41			Used				X							X		X
CA.XI.48	Cono Anterior	XI	Upper Solutrean	Littorina sp.	Gastropoda	UD	UD			Undeterminable																				X
CA.X.79	Cono Anterior	X	Middle Magdalenian	Littorina sp.	Gastropoda	UD	UD			Undeterminable																				X				X
CA.XI.49	Cono Anterior	XI	Upper Solutrean	Littorina sp.	Gastropoda	UD	UD			Undeterminable																				X			X
CA.XI.50	Cono Anterior	XI	Upper Solutrean	Nucella lapillus	Gastropoda	19.42	13.76			1	IN+PP		E2			Cuadrangular			3.35			Undeterminable	X		X	X	X							X
CA.XI.51	Cono Anterior	XI	Upper Solutrean	Nucella lapillus	Gastropoda	14.04	10.34			1	AB+IN+PP		E1			Elongated			2.18			Used?	X		X	X				X				X
CP.III.1	Cono Posterior	III	Undetermined Magdalenian	Nucella lapillus	Gastropoda	15.32	10.8			1	AB		E1			Oval			4.28			Used	X			X									X
CA.UD.2	Cono Anterior	UD	Undetermined	Tritia mutabilis	Gastropoda	21.87	17.82			1	AB		E3			Cuadrangular			3.83			Used			X	X							X	X	X
CA.XI.52	Cono Anterior	XI	Upper Solutrean	Tritia mutabilis	Gastropoda	27.66	18.02			1	IN+PP		E1			Oval sub-regular			3.42			Not used			X	X	X			X		X
CA.VII.1	Cono Anterior	VII	Azilian	Tritia reticulata	Gastropoda	23.17	12.26			1	IPP		E1			Oval sub-regular			2.12			Not used			X	X	X						X
GA.III.17	Galeria	III	Badegoulian	Tritia reticulata	Gastropoda	UD	UD			0												Not perforated								X		X
CP.IV.2	Cono Posterior	IV	Upper Solutrean	Tritia reticulata	Gastropoda	UD	UD			1	RT		E4			Oval sub-regular			5.51			Used	X			X	X			X					X
CP.IV.3	Cono Posterior	IV	Upper Solutrean	Tritia reticulata	Gastropoda	20.05	9.14			1	AB		E3			Cuadrangular			3.2			Not used				X									X
CA.VIII.3	Cono Anterior	VIII	Upper Magdalenian	Tritia reticulata	Gastropoda	UD	UD			1	RT		E1			Oval sub-regular			2.57			Used	X			X	X			X			X		X
GA.UD.1	Galeria	UD	Undetermined	Tritia reticulata	Gastropoda	UD	UD			1	IPP		E1			Irregular			7.05			Used	X	X		X				X				X	X
CA.VIII.4	Cono Anterior	VIII	Upper Magdalenian	Tritia reticulata	Gastropoda	UD	UD			1	IPP		E1			Irregular			6.33			Used	X			X				X			X		X
CA.VIII.5	Cono Anterior	VIII	Upper Magdalenian	Tritia reticulata	Gastropoda	22.48	12.39			1	IPP		E1			Irregular			5.47			Used				X	X						X
CA.VII.2	Cono Anterior	VII	Azilian	Tritia incrassata	Gastropoda	UD	UD			1	IPP		E1			Circular sub-regular			3.83			Used		X		X	X			X
GA.IV.28	Galeria	IV	Upper Solutrean	Tritia incrassata	Gastropoda	8.8	4.8			1	IPP		E1			Oval sub-regular			2.9			Used?	X			X	X			X			X		X
CA.XI.55	Cono Anterior	XI	Upper Solutrean	Tritia sp.	Gastropoda	19.23	12.31			1	UD		E1			Oval sub-regular			4.43			Undeterminable	X			X				X				X	X
CA.XI.59	Cono Anterior	XI	Upper Solutrean	Turritellinella tricarinata	Gastropoda	UD	UD			Undeterminable													X							X
CA.XI.60	Cono Anterior	XI	Upper Solutrean	Turritellinella tricarinata	Gastropoda	UD	UD			Undeterminable													X							X				X	X
CA.XI.61	Cono Anterior	XI	Upper Solutrean	Turritellinella tricarinata	Gastropoda	UD	UD			1	PP		E1			Oval			3.53			Used				X					X			X	X
CA.XI.62	Cono Anterior	XI	Upper Solutrean	Turritellinella tricarinata	Gastropoda	UD	UD			1	IPP		E1			Irregular			3	1.58		Used	X			X				X					X
CA.XI.63	Cono Anterior	XI	Upper Solutrean	Turritellinella tricarinata	Gastropoda	UD	UD			1	EP		E3			Cuadrangular			7.04			Used	X		X	X
CA.XI.64	Cono Anterior	XI	Upper Solutrean	Turritellinella tricarinata	Gastropoda	UD	UD			1	PP		E1			Oval sub-regular			3.38			Used	X			X	X				X				X
CA.XI.65	Cono Anterior	XI	Upper Solutrean	Turritellinella tricarinata	Gastropoda	UD	UD			1	EP		E3			Irregular			6.71			Used	X		X	X				X					X
CA.XI.56	Cono Anterior	XI	Upper Solutrean	Trivia sp.	Gastropoda	8.31	6.39			1	RT		E1			Irregular			1.65			Used	X			X									X
CA.XI.57	Cono Anterior	XI	Upper Solutrean	Trivia sp.	Gastropoda	10.2	7.8			1	RT		E1			Cuadrangular			2.2			Used	X			X	X								X
CA.XI.67	Cono Anterior	XI	Upper Solutrean	Trivia sp.	Gastropoda	UD	UD			Undeterminable																				X			X	X
CA.V.1	Cono Anterior	V	Undetermined	Trivia sp.	Gastropoda	8.54	6.41			1	RT (?)		E1			Circular			2.69			Used	X			X	X						X		X
CP.IV.4	Cono Posterior	IV	Upper Solutrean	Trivia sp.	Gastropoda	9.4	7.45			2	AB+RT	RT	E1	E4		Circular	Circular		2.55	3.22		Used		X		X								X	X
CA.XI.58	Cono Anterior	XI	Upper Solutrean	Trivia sp.	Gastropoda	11.26	8.94			2	RT	RT	E1	E4		Circular	Circular sub-regular		2.2	1.61		Used?	X			X						X			X
CP.IV.5	Cono Posterior	IV	Upper Solutrean	Trivia sp.	Gastropoda	10.48	8.09			2	AB+RT	RT	E1	E4		Circular	Circular		3.19	3.14		Used	X			X									X
CA.IX.2	Cono Anterior	IX	Upper Magdalenian	Trivia sp.	Gastropoda	8.57	6.47			2	RT	LF	E1	E4		Circular	Circular		1.66	0.87		Used	X		X	X	X					X
CA.X-XI.15	Cono Anterior	X-XI	Undetermined	Trivia sp.	Gastropoda	8.09	6.3			1	RT		E1			Irregular			1.8			Used				X									X
GA.I.1	Galeria	I	Undetermined	Trivia sp.	Gastropoda	8.99	7.21			2	RT	RT	E1	E4		Circular sub-regular	Circular sub-regular		1.87	1.6	1.5	Used	X			X	X			X	X
CA.X.80	Cono Anterior	X	Middle Magdalenian	Trivia sp.	Gastropoda	9.57	7.21			1	RT		E2			Oval sub-regular			2.79			Used				X									X
CA.IX.1	Cono Anterior	IX	Upper Magdalenian	Patella vulgata	Gastropoda	13.91	33.85	37.37		1	RT (?)		A2			Oval			3.26			Undeterminable				X		X		X			X	X
CA.XI.53	Cono Anterior	XI	Upper Solutrean	Patella vulgata	Gastropoda	20.43	44.96	56.25		1	RT		A3			Oval			4.14			Used	X			X	X				X
CA.VIII.2	Cono Anterior	VIII	Upper Magdalenian	Patella depressa	Gastropoda	UD	UD	UD		1	IPP		A3			Oval sub-regular			4.68			Not used				X	X			X			X
CA.XI.66	Cono Anterior	XI	Upper Solutrean	Chlamys islandica	Bivalvia	UD		UD		1	UD		Z2			Fractured						Used				X	X		?	X			X
CA.XI.54	Cono Anterior	XI	Upper Solutrean	Veneridae	Bivalvia	UD		UD		1	AB+RT		Z1			Oval			2.12			Used	X			X				X
CP.IV.1	Cono Posterior	IV	Upper Solutrean	Glycymeris sp.	Bivalvia	13.55		14.97		1	RT		Z1			Circular			0.99			Undeterminable				X								X
CA.XII.1	Cono Anterior	XII	Upper Solutrean	Antalis sp.	Scaphopoda			15.84	4.67	Tubular	FL											Used	X			X	X			X
CA.XI.19	Cono Anterior	XI	Upper Solutrean	Antalis sp.	Scaphopoda			18.46	3.86	Tubular	SW+FL											Used	X			X				X

## Sheet: Abbreviations
MANUFACTURE TECHNIQUES ABBREVIATIONS			PERFORATION PLACEMENT
AB	Abrasion
AB2	Abrasion over a convex surface
RT	Rotation
PP	Pressure or percussion
IPP	Internal pressure or percussion
EP	External pressure
SW	Sawing
FL	Flexion
IN	Incision
LT	Lithophagous perforation
TM	Trimming
UD	Undeterminable
