# Supplementary material for: Identity and mobility through personal ornaments in Upper Paleolithic cantabrian hunter-gatherer societies: Insights from Llonín cave (Asturias, Spain)
Source: PLoS One. 2026 Jun 8;21(6):e0351170. doi: 10.1371/journal.pone.0351170 (PMC13245794; doi:10.1371/journal.pone.0351170)
Supplement: S2 Data — (ZIP) [file pone.0351170.s002.zip › S2_Dataset.xlsx]

## Sheet: S-Data2
CONTEXTUAL DATA				TAXONOMIC ANALYSIS									BIOMETRY				TECHNOLOGICAL AND USE-WEAR ANALYSES							TAPHONOMIC ALTERATIONS
																								ANTHROPIC ALTERATIONS					POST-DEPOSITIONAL ALTERATIONS
ID	Excavation area	Level	Chronology	Taxonomic group	Taxon	Anatomical part	Laterality	Age range	Age estimation	Occlusal wear	Root apex	Sex	Max. length	Max. width	Root Width	Root Thickness	Perforated	Number of perforations	Technique perf_1	Location	Morphology	Perforation morphometry	Use-wear	Cut marks	Decoration	Ochre residue	Anthropic perforation	Thermal alteration	Fragmentation	Dissolution	Concretion	Weathering	Manganese residue
CA.IX-X.1	Cono Anterior	IX-X	Undetermined	Mammalia	Cervus elaphus	Upper canine	Right	Adult	>18 months	Affected	Closed	M	21.25	11.99	9.19	5.11	Yes	1	IN+RT	Root	Circular	1.51	Used	X	?	X	X			X	X	X	X
CA.IX-X-XI.1	Cono Anterior	IX-X-XI	Undetermined	Mammalia	Cervus elaphus	Upper canine	Right	Juvenile	17-18 months	Slightly	Open	F	20.13	9.14	7.39	3.11	Yes	1	IN+RT	Root	Circular sub-regular	1.86	Undeterminable				X			X	X		X
CA.VII.3	Cono Anterior	VII	Azilian	Mammalia	Cervus elaphus	Upper canine	Left	Juvenile	17-18 months	Highly	Open	F	18.48	8.71	7.59	4.15	Yes	1	IN+RT	Root	Circular	2.54	Used			X	X			X	X		X
CA.VIII.1	Cono Anterior	VIII	Upper Magdalenian	Mammalia	Cervus elaphus	Upper canine	Left	Adult	>18 months	Slightly	Closed	M	23.95	12.12	10.55	4.59	Yes	1	IN+RT	Root	Oval sub-regular	2.17	Undeterminable			X	X			X		X	X
CA.VIII.2	Cono Anterior	VIII	Upper Magdalenian	Mammalia	Cervus elaphus	Upper canine	Left	UD	UD	Not	UD	M	UD	11.55	UD	UD	Yes	1	AB+IN+RT	Root	Fractured		Undeterminable	X			X		X		X		X
CA.VIII.4	Cono Anterior	VIII	Upper Magdalenian	Mammalia	Cervus elaphus	Upper canine	Right	Adult	>18 months	Highly	Closed	M	22.02	10.45	10.29	3.71	Yes	1	RT	Root	Cuadrangular	5.46	Used	X	X		X			X	X		X
CA.VIII.5	Cono Anterior	VIII	Undetermined	Mammalia	Cervus elaphus	Upper canine	Right	Juvenile	15-16 months	Not	Open	M	21.55	12.19	11.48	5	No	0					Not perforated						X		X	X	X
CA.X.82	Cono Anterior	X	Middle Magdalenian	Mammalia	Cervus elaphus	Upper canine	Right	Adult	>18 months	Highly	Closed	F	19.66	10.76	7.51	4.17	Yes	1	IN+RT	Root	Circular	1.54	Used	X		X	X			X	X	X	X
CA.X.83	Cono Anterior	X	Middle Magdalenian	Mammalia	Cervus elaphus	Upper canine	Left	Adult	>18 months	Final	Closed	F	UD	10.38	7.15	4.58	No	0					Not perforated			X			X	X	X		X
CA.X.84	Cono Anterior	X	Middle Magdalenian	Mammalia	Cervus elaphus	Upper canine	Left	Adult	>18 months	Final	Closed	F	20.79	10.16	8.82	4.14	Yes	1	IN+RT	Root	Circular	2.34	Used			X	X			X	X		X
CA.X.86	Cono Anterior	X	Middle Magdalenian	Mammalia	Cervus elaphus	Upper canine	Left	Adult	>18 months	UD	Closed	M	UD	10.65	9.54	3.7	Yes	1	UD	Root	Irregular	4.88	Undeterminable				X		X	X	X	X	X
CA.X.88	Cono Anterior	X	Undetermined	Mammalia	Cervus elaphus	Upper canine	Left	Adult	>18 months	Highly	Closed	M	19.96	10.28	9.48	3.9	Yes	1	IN+RT	Root	Circular sub-regular	2.22	Used			X	X			X	X	X	X
CA.XI.10	Cono Anterior	XI	Upper Solutrean	Mammalia	Cervus elaphus	Upper canine	Left	Adult	>18 months	Not	Closed	M	19.5	12.54	13.36	4.24	Yes	1	RT	Root	Circular	1.68	Undeterminable	X			X		X			X
CA.XI.11	Cono Anterior	XI	Upper Solutrean	Mammalia	Cervus elaphus	Upper canine	Left	Senile	>18 months	Highly	Closed	M	23.98	12.67	13.58	5.6	No	0					Not perforated	X								X	X
CA.XI.12	Cono Anterior	XI	Upper Solutrean	Mammalia	Cervus elaphus	Upper canine	Left	Senile	>18 months	Highly	Closed	M	21.58	13.05	11.43	4.79	Unfinished	Unfinished	RT				Not perforated				X					X	X
CA.XI.13	Cono Anterior	XI	Upper Solutrean	Mammalia	Cervus elaphus	Upper canine	Left	Juvenile	15-16 months	Not	Open	M	UD	11.49	10.55	4.54	No	0					Not perforated							X			X
CA.XI.14	Cono Anterior	XI	Upper Solutrean	Mammalia	Cervus elaphus	Upper canine	Left	Senile	>18 months	Highly	Closed	M	25.58	12.36	10.56	4.23	Yes	1	IN+RT	Root	Circular	3.53	Used				X			X			X
CA.XI.15	Cono Anterior	XI	Upper Solutrean	Mammalia	Cervus elaphus	Upper canine	Right	Juvenile	17-18 months	Slightly	Open	F	22.57	9.68	8.75	5.37	No	0					Not perforated						X				X
CA.XI.16	Cono Anterior	XI	Upper Solutrean	Mammalia	Cervus elaphus	Upper canine	Left	Adult	>18 months	Final	Closed	F	18.35	8.93	7.73	4.87	No	0					Not perforated							X			X
CA.XI.17	Cono Anterior	XI	Upper Solutrean	Mammalia	Cervus elaphus	Upper canine	Right	Adult	>18 months	Final	UD	F	UD	9.9	8.11	5.42	Yes	1	IN+RT	Root	Circular		Used				X		X				X
CA.XI.18	Cono Anterior	XI	Upper Solutrean	Mammalia	Cervus elaphus	Upper canine	Right	Adult	>18 months	Highly	Closed	F	16.24	10.57	8.92	5.34	Yes	1	UD	Root	Irregular	1.84	Used			X	X						X
CA.XI.5	Cono Anterior	XI	Upper Solutrean	Mammalia	Cervus elaphus	Upper canine	Right	Senile	>18 months	Final	Closed	F	15.96	9.06	8.23	3.85	No	0					Not perforated								X		X
CA.XI.6	Cono Anterior	XI	Upper Solutrean	Mammalia	Cervus elaphus	Upper canine	Right	Adult	>18 months	Not	Closed	M	UD	12.63	11.64	4.72	No	0					Not perforated							X	X		X
CA.XI.7	Cono Anterior	XI	Upper Solutrean	Mammalia	Cervus elaphus	Upper canine	Left	Senile	>18 months	Affected	Closed	M	22.5	10.34	11.19	4.27	Yes	1	AB+RT	Root	Circular	4.76	Used			X	X			X			X
CA.XI.8	Cono Anterior	XI	Upper Solutrean	Mammalia	Cervus elaphus	Upper canine	Left	Juvenile	17-18 months	Highly	Open	M	20.36	11.3	9.91	4.13	No	0					Not perforated										X
CA.XI.9	Cono Anterior	XI	Upper Solutrean	Mammalia	Cervus elaphus	Upper canine	Left	Juvenile	16-17 months	Highly	Open	M	21.02	13.94	11.47	4.63	No	0					Not perforated									X	X
CA.XII.2	Cono Anterior	XII	Upper Solutrean	Mammalia	Cervus elaphus	Upper canine	Left	Juvenile	16-17 months	Slightly	Open	F	22.51	11.22	9.11	4.6	Unfinished	Unfinished	IN				Not perforated	X		X	X			X			X
GA.I.2	Galeria	I	Undetermined	Mammalia	Cervus elaphus	Upper canine	Right	Adult	>18 months	Final	Closed	F	18.14	8.74	8.12	5.21	No	0					Not perforated						X			X	X
GA.I.3	Galeria	I	Undetermined	Mammalia	Cervus elaphus	Upper canine	Right	Juvenile	17-18 months	Not	Open	F	19.91	10.29	8.48	5.79	No	0					Not perforated			X					X		X
GA.I.4	Galeria	I	Undetermined	Mammalia	Cervus elaphus	Upper canine	Left	Juvenile	16-17 months	Not	UD	M	UD	11.2	10.93	4.59	Yes	1	IN+UD	Root	Fractured	2.87	Undeterminable			X	X		X				X
GA.I.5	Galeria	I	Undetermined	Mammalia	Cervus elaphus	Upper canine	Right	Senile	>18 months	Highly	Closed	M	20.82	10.91	11.09	4.54	Yes	1	IN+RT	Root	Oval	1.6	Used			X	X			X			X
GA.I.6	Galeria	I	Undetermined	Mammalia	Cervus elaphus	Upper canine	Right	Adult	>18 months	Final	Closed	F	18.66	9.11	7.74	4.82	No	0					Not perforated					X			X		X
GA.I.7	Galeria	I	Undetermined	Mammalia	Cervus elaphus	Upper canine	Right	Senile	>18 months	Highly	Closed	M	23.31	12.06	11.17	4.47	No	0					Not perforated	X		X			X	X		X	X
GA.II.10	Galeria	II	Middle Magdalenian	Mammalia	Cervus elaphus	Upper canine	Left	Senile	>18 months	Final	Closed	F	17.63	9.28	7.73	4.96	No	0					Not perforated			X		X	X			X	X
GA.II.11	Galeria	II	Middle Magdalenian	Mammalia	Cervus elaphus	Upper canine	Right	Juvenile	17-18 months	Affected	Closed	F	21.68	10.68	8.58	4.73	No	0					Not perforated										X
GA.II.2	Galeria	II	Middle Magdalenian	Mammalia	Cervus elaphus	Upper canine	Left	Juvenile	17-18 months	Highly	Open	F	19.9	10.2	8.56	5.12	Yes	1	IN+RT	Root	Oval sub-regular	2.38	Used			X	X				X		X
GA.II.4	Galeria	II	Undetermined	Mammalia	Cervus elaphus	Upper canine	Right	Senile	>18 months	Highly	Closed	F	20.62	9.38	7.29	4.72	No	0					Not perforated						X		X	X	X
GA.II.5	Galeria	II	Middle Magdalenian	Mammalia	Cervus elaphus	Upper canine	Left	Juvenile	16-18 months	Slightly	UD	UD	UD	10.73	UD	UD	No	0					Not perforated						X	X	X
GA.II.6	Galeria	II	Undetermined	Mammalia	Cervus elaphus	Upper canine	Right	Adult	>18 months	Final	Closed	F	19.85	9.89	8.26	5.37	No	0					Not perforated						X	X			X
GA.II.8	Galeria	II	Middle Magdalenian	Mammalia	Cervus elaphus	Upper canine	Left	Juvenile	17-18 months	Highly	Closed	F	20.61	10.14	7.93	2.96	Yes	1	RT	Root	Oval	3.23	Used			X	X	X	X				X
GA.III.10	Galeria	III	Badegoulian	Mammalia	Cervus elaphus	Upper canine	Right	Juvenile	16-17 months	Highly	Open	F	18.04	11.01	8.1	5.09	No	0					Not perforated							X			X
GA.III.11	Galeria	III	Badegoulian	Mammalia	Cervus elaphus	Upper canine	Right	Senile	>18 months	Affected	Closed	F	22.06	10.13	9.08	6.29	No	0					Not perforated			X							X
GA.III.12	Galeria	III	Badegoulian	Mammalia	Cervus elaphus	Upper canine	Left	Juvenile	17-18 months	Highly	Open	F	19.49	10.58	9.91	5.65	Yes	1	IN+RT	Root	Cuadrangular	2.92	Used			X	X			X			X
GA.III.13	Galeria	III	Badegoulian	Mammalia	Cervus elaphus	Upper canine	Right	Adult	>18 months	Not	UD	M	UD	12.04	12.02	5.08	Yes	1	IN+RT	Root	Fractured		Undeterminable				X		X	X			X
GA.III.14	Galeria	III	Badegoulian	Mammalia	Cervus elaphus	Upper canine	Left	Adult	>18 months	Slightly	UD	M	UD	11.96	UD	UD	Yes	Undeterminable							X			X	X
GA.III.15	Galeria	III	Badegoulian	Mammalia	Cervus elaphus	Upper canine	Left	Adult	>18 months	Highly	Closed	M	UD	13.24	12.13	5.8	Yes	1	IN+RT	Root	Fractured		Undeterminable			X	X	X	X				X
GA.III.16	Galeria	III	Badegoulian	Mammalia	Cervus elaphus	Upper canine	Left	Adult	>18 months	Affected	Closed	F	19.05	8.97	8.07	5.85	No	0					Not perforated						X	X			X
GA.III.4	Galeria	III	Badegoulian	Mammalia	Cervus elaphus	Upper canine	Left	Adult	>18 months	Slightly	Closed	F	UD	10.59	UD	UD	No	0					Not perforated	X		X			X	X			X
GA.III.5	Galeria	III	Badegoulian	Mammalia	Cervus elaphus	Upper canine	Left	Juvenile	17-18 months	Slightly	Open	F	21.5	9.36	8.05	5.66	No	0					Not perforated	X						X			X
GA.III.6	Galeria	III	Badegoulian	Mammalia	Cervus elaphus	Upper canine	Left	Adult	>18 months	Slightly	UD	M	UD	12.06	11.63	4.84	Yes	1	IN+RT	Root	Circular		Used				X		X	X			X
GA.III.7	Galeria	III	Badegoulian	Mammalia	Cervus elaphus	Upper canine	UD	UD	UD	Slightly	UD	UD	UD	UD	UD	UD	No	0					Not perforated					X
GA.III.8	Galeria	III	Badegoulian	Mammalia	Cervus elaphus	Upper canine	Right	Juvenile	17-18 months	Slightly	Open	F	21.98	10.08	7.87	5.39	No	0					Not perforated							X			X
GA.III.9	Galeria	III	Badegoulian	Mammalia	Cervus elaphus	Upper canine	Right	Juvenile	16-17 months	Not	Open	F	20.83	10.82	8.74	4.63	No	0					Not perforated	X									X
GA.IV.10	Galeria	IV	Upper Solutrean	Mammalia	Cervus elaphus	Upper canine	Right	Juvenile	16-17 months	Final	Open	F	14.47	9.32	8.46	4.76	No	0					Not perforated							X			X
GA.IV.11	Galeria	IV	Upper Solutrean	Mammalia	Cervus elaphus	Upper canine	Left	Adult	>18 months	Highly	Closed	F	21.05	10.03	7.71	5	No	0					Not perforated	X						X			X
GA.IV.12	Galeria	IV	Upper Solutrean	Mammalia	Cervus elaphus	Upper canine	Right	Adult	>18 months	Slightly	Closed	M	UD	13.15	11.96	4.36	No	0					Not perforated			X			X				X
GA.IV.13	Galeria	IV	Upper Solutrean	Mammalia	Cervus elaphus	Upper canine	Left	Juvenile	16-17 months	Slightly	Open	F	20.44	10.88	8.82	5.09	No	0					Not perforated			X							X
GA.IV.14	Galeria	IV	Upper Solutrean	Mammalia	Cervus elaphus	Upper canine	Right	Juvenile	17-18 months	Highly	Open	M	21.6	11.71	10.94	4.41	Yes	1	RT	Root	Oval	4.51	Used				X			X			X
GA.IV.15	Galeria	IV	Upper Solutrean	Mammalia	Cervus elaphus	Upper canine	Right	Juvenile	17-18 months	Not	Open	F	21.2	9.9	8.2	2.92	Yes	1	IN+RT	Root	Circular	2.88	Used		?		X			X			X
GA.IV.16	Galeria	IV	Upper Solutrean	Mammalia	Cervus elaphus	Upper canine	Left	Adult	>18 months	Slightly	Closed	M	UD	14.04	13.81	5.37	No	0					Not perforated						X	X			X
GA.IV.26	Galeria	IV	Upper Solutrean	Mammalia	Cervus elaphus	Upper canine	Left	Adult	>18 months	Affected	Closed	M	20.62	12.35	11.89	3.15	Yes	1	RT	Root	Oval	4.07	Used		X	X	X				X	X	X
GA.IV.5	Galeria	IV	Upper Solutrean	Mammalia	Cervus elaphus	Upper canine	Left	Senile	>18 months	Highly	Closed	M	19.38	10.71	10.14	4.85	Yes	1	IN+RT	Root	Oval	4.34	Used			X	X			X			X
GA.IV.6	Galeria	IV	Upper Solutrean	Mammalia	Cervus elaphus	Upper canine	Right	Adult	>18 months	Slightly	Closed	M	21.53	10.94	11.47	4.87	Yes	1	RT	Root	Circular	3.85	Used		X	X	X			X			X
GA.IV.7	Galeria	IV	Upper Solutrean	Mammalia	Cervus elaphus	Upper canine	Right	Juvenile	17-18 months	Not	Open	F	22.75	11.13	8.52	5.42	No	0					Not perforated										X
GA.IV.8	Galeria	IV	Upper Solutrean	Mammalia	Cervus elaphus	Upper canine	Right	Senile	>18 months	Final	Closed	F	17.31	9.68	9.04	5.48	No	0					Not perforated								X		X
GA.IV.9	Galeria	IV	Upper Solutrean	Mammalia	Cervus elaphus	Upper canine	UD	Juvenile	17-18 months	Final	Open	F	15.02	8.28	7.95	5.13	No	0					Not perforated							X	X	X	X
VE.II.2	Vestibulo	II	Upper Magdalenian	Mammalia	Cervus elaphus	Upper canine	Right	Adult	>18 months	Slightly	Closed	M	24.14	10.62	10.75	4.62	Yes	1	IN+RT	Root	Oval	3.11	Undeterminable				X				X	X	X
VE.II.4	Vestibulo	II	Upper Magdalenian	Mammalia	Cervus elaphus	Upper canine	Left	Adult	>18 months	Final	Closed	F	18.63	10.14	8.11	4.52	Yes	1	IN+RT	Root	Circular	2.12	Used				X						X
VE.II.6	Vestibulo	II	Upper Magdalenian	Mammalia	Cervus elaphus	Upper canine	Left	Adult	>18 months	Highly	UD	M	UD	11.17	9.34	4.61	No	0					Not perforated						X	X	X	X	X
VE.III.5	Vestibulo	III	Badegoulian	Mammalia	Cervus elaphus	Upper canine	Right	Adult	>18 months	Final	Closed	F	UD	9.56	7.85	5.76	Yes	1	IN+RT	Root	Fractured	1.81	Undeterminable			X	X		X		X		X
VE.IV.2	Vestibulo	IV	Upper Solutrean	Mammalia	Cervus elaphus	Upper canine	Right	Senile	>18 months	Highly	Closed	F	18.4	8.5	7.43	4.16	Yes	1	IN+RT	Root	Circular	2.4	Undeterminable				X				X	X	X
CA.XII.3	Cono Anterior	XII	Upper Solutrean	Mammalia	Bos/Bison sp.	Lower incisor	Left	Adult	20-40 months		Open		NA	8.41			Yes	1	IN+RT	Root	Circular	2.59	Used		X		X
GA.III.1	Galeria	III	Badegoulian	Mammalia	Bos/Bison sp.	Lower incisor	Left	Adult	>25 months		Open		47.73	16.72			Yes	1	RT	Root	Circular	2.93	Used			X	X				X		X
GA.III.2	Galeria	III	Badegoulian	Mammalia	Bos/Bison sp.	Lower incisor	Left	Adult	>36 months		Closed		45.99	18.72			Yes	1	RT	Root	Circular	4.19	Used	X		X	X				X		X
GA.III.3	Galeria	III	Badegoulian	Mammalia	Bos/Bison sp.	Lower incisor	Left	Adult	>25 months		Open		46.74	16.37			Yes	1	IN+RT	Root	Oval	2.41	Used	X		X	X				X		X
CA.XI.3	Cono Anterior	XI	Upper Solutrean	Mammalia	Capra pyrenaica	Lower incisor	Right	Adult	>46 months		Closed		26.78	6.23			Yes	1	IN+RT	Root	Circular	2.03	Undeterminable		X		X			X		X
GA.I.6	Galeria	I	Undetermined	Mammalia	Capra pyrenaica	Lower premolar		Adult	>46 months		Closed		21.68	9.81			Yes	1	UD	Root	Oval sub-regular	3.63	Undeterminable				X				X	X	X
CA.XI.4	Cono Anterior	XI	Upper Solutrean	Mammalia	Capra pyrenaica	Lower incisor	Left	Adult	>46 months		Closed		30.75	6.37			Unfinished	Unfinished	AB+IN+RT	Root	Circular		Not perforated	X			X
CA.X.85	Cono Anterior	X	Middle Magdalenian	Mammalia	Canis lupus	Lower canine	Left	Juvenile	18-24 months		Open		NA	8.99			Yes	1	IN+RT	Root	Fractured		Undeterminable		X	X	X		X	X	X		X
GA.IV.25	Galeria	IV	Upper Solutrean	Mammalia	Vulpes sp.	Lower canine	Left	Adult	>7 months		UD		30.91	9.28			Yes	1	AB+IN+RT	Root	Circular	2.4	Used			X	X			X		X	X

## Sheet: Abbreviations
ABBREVIATIONS
AB	Abrasion
RT	Rotation
IN	Incision
M	Male
F	Female
UD	Undeterminable
