# Supplementary material for: Identity and mobility through personal ornaments in Upper Paleolithic cantabrian hunter-gatherer societies: Insights from Llonín cave (Asturias, Spain)
Source: PLoS One. 2026 Jun 8;21(6):e0351170. doi: 10.1371/journal.pone.0351170 (PMC13245794; doi:10.1371/journal.pone.0351170)
Supplement: S3 Data — (ZIP) [file pone.0351170.s003.zip › S3_Dataset.xlsx]

## Sheet: S-Data3
CONTEXTUAL DATA				TAXONOMIC ANALYSIS			BIOMETRY				TECHNOLOGICAL AND USE-WEAR ANALYSES							TAPHONOMIC ANALYSIS
																		ANTHROPIC ALTERATIONS				POST-DEPOSITIONAL ALTERATIONS
ID	Excavation area	Level	Chronology	Taxonomic group	Taxon	Anatomical part	Thickness	Width	Length	Diameter	Perforated	Number of perforations	Technique	Location	Morphology	Perforation morphometry	Use-wear	Cut marks	Decoration	Ochre residue	Anthropic perforation	Fragmentation	Concretion	Weathering	Manganese residue
GA.IV.1	Galeria	IV	Upper Solutrean	Pisces	Salmo sp.	Vertebra				7.83	Yes	1	SW+RT	Medullary cavity	Circular	3.99	Undeterminable				X
GA.IV.2	Galeria	IV	Upper Solutrean	Pisces	Salmo sp.	Vertebra				8.7	Yes	1	SW+RT	Medullary cavity	Circular	2.34	Undeterminable				X
GA.IV.3	Galeria	IV	Upper Solutrean	Pisces	Salmo sp.	Vertebra				NA	Undetermined	Undeterminable					Undeterminable					X
GA.IV.4	Galeria	IV	Upper Solutrean	Pisces	Salmo sp.	Vertebra				NA	Undetermined	Undeterminable				4.01	Undeterminable					X
VE.II.1	Vestibulo	II	Upper Magdalenian	Pisces	Pisces	Vertebra?				2.4	Yes	1	UD	Medullary cavity	Circular	2.25	Undeterminable				X
CA.XI.2	Cono Anterior	XI	Upper Solutrean	Mammalia	Equus ferus	Hyoid		14.72	40.34		Yes	1	TM+RT	Proximal end	Circular	4.59	Used	X	?		X			X
VE.II.3	Vestibulo	IIb	Middle Magdalenian	Mammalia	Equus ferus	Hyoid		12.78	43.24		Yes	1	TM+RT	Proximal end	Irregular	1.85	Used?		X		X		X		X
GA.IV.27	Galeria	IV	Upper Solutrean	Mammalia	Cervus elaphus	Scapula	10.49	40.18	84.66		Yes	1	RT	Proximal end	Circular	4.22	Used		X	X	X	X	X	X	X
CA.X.81	Cono Anterior	X	Middle Magdalenian	Mammalia	Mammalia	Scapula	1.7			51.07	Yes	1	TM+RT	Centre	Circular	2.84	Used		X	X	X	X	X		X
CA.XI.1	Cono Anterior	XI	Upper Solutrean	Mammalia	Mammalia	Diaphysis			26.99		Yes	1	RT		Circular	1.84	Not used				X				X

## Sheet: Abbreviations
MANUFACTURE TECHNIQUES ABBREVIATIONS
AB	Abrasion
RT	Rotation
SW	Sawing
TM	Trimming
UD	Undeterminable
