# Supplementary material for: Identity and mobility through personal ornaments in Upper Paleolithic cantabrian hunter-gatherer societies: Insights from Llonín cave (Asturias, Spain)
Source: PLoS One. 2026 Jun 8;21(6):e0351170. doi: 10.1371/journal.pone.0351170 (PMC13245794; doi:10.1371/journal.pone.0351170)
Supplement: S4 Data — (ZIP) [file pone.0351170.s004.zip › S4_Dataset.xlsx]

## Sheet: S-Data4
CONTEXTUAL DATA				TAXONOMIC ANALYSIS		BIOMETRY		TECHNOLOGICAL AND USE-WEAR ANALYSES
ID	Excavation area	Level	Chronology	Taxonomic group	Taxa	Height	Width	Perforated	Number of perforations	Perforation technique	Location	Morphology	Perforation morphometry	Use-wear
CA.XI.20	Cono Anterior	XI	Upper Solutrean	Polychaeta	Rotularia sp.	11.76	10.78	Yes	1	RT	Centre	Circular	1.2	Used

## Sheet: Abbreviations
MANUFACTURE TECHNIQUES ABBREVIATIONS
RT	Rotation
