# Supplementary material for: Identity and mobility through personal ornaments in Upper Paleolithic cantabrian hunter-gatherer societies: Insights from Llonín cave (Asturias, Spain)
Source: PLoS One. 2026 Jun 8;21(6):e0351170. doi: 10.1371/journal.pone.0351170 (PMC13245794; doi:10.1371/journal.pone.0351170)
Supplement: S5 Data — (ZIP) [file pone.0351170.s005.zip]

Archive with 1 entries (1 files):
- S5_Dataset.xlsx
