# Supplementary material for: Identity and mobility through personal ornaments in Upper Paleolithic cantabrian hunter-gatherer societies: Insights from Llonín cave (Asturias, Spain)
Source: PLoS One. 2026 Jun 8;21(6):e0351170. doi: 10.1371/journal.pone.0351170 (PMC13245794; doi:10.1371/journal.pone.0351170)
Supplement: S5 Data — (ZIP) [file pone.0351170.s005.zip › S5_Dataset.xlsx]

## Sheet: S-Data5
MODERN L. OBTUSATA/FABALIS			MODERN TRIVIA SP.
Procedence	Height	Width	Procedence	Height	Width
Ballenera (Cangas, Galicia)	10.42	12.92	Area Grande (A Guarda, Galicia)	11.08	7.92
Ballenera (Cangas, Galicia)	10.23	12.71	Area Grande (A Guarda, Galicia)	10.81	8.1
Ballenera (Cangas, Galicia)	10.01	12.65	Area Grande (A Guarda, Galicia)	11.04	8.17
Ballenera (Cangas, Galicia)	9.36	11.62	Area Grande (A Guarda, Galicia)	9.67	7.3
Ballenera (Cangas, Galicia)	9.57	11.69	Area Grande (A Guarda, Galicia)	10.82	8.43
Ballenera (Cangas, Galicia)	9.91	11.91	Area Grande (A Guarda, Galicia)	11.28	7.94
Ballenera (Cangas, Galicia)	10.63	12.52	Area Grande (A Guarda, Galicia)	10.02	7.87
Ballenera (Cangas, Galicia)	9.71	11.84	Area Grande (A Guarda, Galicia)	11.1	8.36
Ballenera (Cangas, Galicia)	10.34	12.85	Area Grande (A Guarda, Galicia)	10.51	7.5
Ballenera (Cangas, Galicia)	10.69	12.64	Area Grande (A Guarda, Galicia)	10.41	7.67
Ballenera (Cangas, Galicia)	10.42	12.35	Area Grande (A Guarda, Galicia)	10.52	7.63
Ballenera (Cangas, Galicia)	10.89	12.67	Area Grande (A Guarda, Galicia)	10.21	7.65
Ballenera (Cangas, Galicia)	10.41	13.03	Area Grande (A Guarda, Galicia)	12.15	9.29
Ballenera (Cangas, Galicia)	10.46	12.06	Area Grande (A Guarda, Galicia)	9.73	7.32
Ballenera (Cangas, Galicia)	10.55	12.2	Area Grande (A Guarda, Galicia)	8.72	6.24
Ballenera (Cangas, Galicia)	9.24	11.09	Area Grande (A Guarda, Galicia)	9.52	7.51
Ballenera (Cangas, Galicia)	9.77	11.96	Area Grande (A Guarda, Galicia)	8.36	6.36
Ballenera (Cangas, Galicia)	10.16	12.14	Area Grande (A Guarda, Galicia)	9.46	7.8
Ballenera (Cangas, Galicia)	10.32	11.76	Area Grande (A Guarda, Galicia)	10.3	7.87
Ballenera (Cangas, Galicia)	10.05	11.45	Area Grande (A Guarda, Galicia)	9.54	7.46
Ballenera (Cangas, Galicia)	10.96	12.17	Area Grande (A Guarda, Galicia)	9.09	7.05
Ballenera (Cangas, Galicia)	10.82	12.21	Area Grande (A Guarda, Galicia)	9.11	7.17
Ballenera (Cangas, Galicia)	10.75	12.44	Area Grande (A Guarda, Galicia)	6.58	4.84
Ballenera (Cangas, Galicia)	10.77	12.08	Area Grande (A Guarda, Galicia)	8.63	6.15
Ballenera (Cangas, Galicia)	9.97	12.52	Area Grande (A Guarda, Galicia)	8.17	6.26
Ballenera (Cangas, Galicia)	10.72	12.43	Area Grande (A Guarda, Galicia)	8.54	6.5
Ballenera (Cangas, Galicia)	9.39	12.26	Area Grande (A Guarda, Galicia)	8.27	6.05
Ballenera (Cangas, Galicia)	9.01	11.45	Area Grande (A Guarda, Galicia)	7.07	5.3
Ballenera (Cangas, Galicia)	10.45	12.78	Area Grande (A Guarda, Galicia)	11.55	8.94
Ballenera (Cangas, Galicia)	9.67	12.29	Area Grande (A Guarda, Galicia)	10.44	8.74
Ballenera (Cangas, Galicia)	11.11	11.92	Area Grande (A Guarda, Galicia)	11.79	9.12
Ballenera (Cangas, Galicia)	9.75	11.66	Area Grande (A Guarda, Galicia)	10.61	8.08
Ballenera (Cangas, Galicia)	10.48	12.14	Area Grande (A Guarda, Galicia)	12.09	9.34
Ballenera (Cangas, Galicia)	9.97	12.54	Area Grande (A Guarda, Galicia)	11.63	8.54
Ballenera (Cangas, Galicia)	9.63	11.8	Area Grande (A Guarda, Galicia)	10.55	8.85
Ballenera (Cangas, Galicia)	9.83	11.69	Area Grande (A Guarda, Galicia)	11.84	8.58
Ballenera (Cangas, Galicia)	9.3	11.8	Area Grande (A Guarda, Galicia)	10.82	8.38
Ballenera (Cangas, Galicia)	10.67	12.36	Area Grande (A Guarda, Galicia)	11.55	8.51
Ballenera (Cangas, Galicia)	9.2	11.16	Area Grande (A Guarda, Galicia)	10.61	8.31
Ballenera (Cangas, Galicia)	8.94	10.9	Area Grande (A Guarda, Galicia)	10.97	7.77
Ballenera (Cangas, Galicia)	9.51	11.39	Area Grande (A Guarda, Galicia)	11.27	8.1
Ballenera (Cangas, Galicia)	9.13	10.86	Area Grande (A Guarda, Galicia)	10.71	8.58
Ballenera (Cangas, Galicia)	9.8	10.87	Area Grande (A Guarda, Galicia)	11.26	8.35
Ballenera (Cangas, Galicia)	9.55	11.67	Area Grande (A Guarda, Galicia)	11.14	8.39
Ballenera (Cangas, Galicia)	9.43	11.61	Area Grande (A Guarda, Galicia)	11.58	8.94
Ballenera (Cangas, Galicia)	8.86	11.38	Area Grande (A Guarda, Galicia)	11.86	8.77
Ballenera (Cangas, Galicia)	10.81	13.04	Area Grande (A Guarda, Galicia)	10.27	7.92
Ballenera (Cangas, Galicia)	10.05	12.15	Area Grande (A Guarda, Galicia)	10.48	8.22
Ballenera (Cangas, Galicia)	9.55	11.65
Ballenera (Cangas, Galicia)	9.92	11.28
Ballenera (Cangas, Galicia)	9.41	11.27
Ballenera (Cangas, Galicia)	9.22	11.98
Ballenera (Cangas, Galicia)	9.93	12
Ballenera (Cangas, Galicia)	9.42	10.74
Ballenera (Cangas, Galicia)	9.68	11.82
Ballenera (Cangas, Galicia)	10.15	11.88
Ballenera (Cangas, Galicia)	9.22	11.1
Ballenera (Cangas, Galicia)	8.11	9.44
Ballenera (Cangas, Galicia)	8.7	11.35
Ballenera (Cangas, Galicia)	9.14	11.65
Ballenera (Cangas, Galicia)	7.57	8.76
Ballenera (Cangas, Galicia)	10.29	12.83
Ballenera (Cangas, Galicia)	10.48	12.26
Ballenera (Cangas, Galicia)	10.71	13.2
Ballenera (Cangas, Galicia)	10.35	12.63
Ballenera (Cangas, Galicia)	9.37	11.28
Ballenera (Cangas, Galicia)	10.55	12.21
Ballenera (Cangas, Galicia)	9.24	10.67
Ballenera (Cangas, Galicia)	8.19	8.84
Ballenera (Cangas, Galicia)	10.19	13.38
Ballenera (Cangas, Galicia)	10.85	12.61
Ballenera (Cangas, Galicia)	10.21	12.49
Ballenera (Cangas, Galicia)	10.25	12.67
Ballenera (Cangas, Galicia)	9.75	12.57
Ballenera (Cangas, Galicia)	10.73	12.81
Ballenera (Cangas, Galicia)	10.44	12.45
Ballenera (Cangas, Galicia)	10.33	12.27
Ballenera (Cangas, Galicia)	9.33	11.43
Ballenera (Cangas, Galicia)	9.96	12.3
Ballenera (Cangas, Galicia)	9.75	12.01
Ballenera (Cangas, Galicia)	10.46	11.99
Ballenera (Cangas, Galicia)	9.72	11.94
Ballenera (Cangas, Galicia)	8.43	10.8
Ballenera (Cangas, Galicia)	10.39	12.72
Ballenera (Cangas, Galicia)	9.95	12.1
Ballenera (Cangas, Galicia)	9.74	11.55
Ballenera (Cangas, Galicia)	10.06	12.49
Ballenera (Cangas, Galicia)	9.79	11.99
Ballenera (Cangas, Galicia)	11.29	13.19
Ballenera (Cangas, Galicia)	11.21	12.83
Ballenera (Cangas, Galicia)	9.75	12.1
Ballenera (Cangas, Galicia)	10.12	11.79
Ballenera (Cangas, Galicia)	9.34	10.41
Ballenera (Cangas, Galicia)	10.13	11.66
Ballenera (Cangas, Galicia)	9.66	11.67
Ballenera (Cangas, Galicia)	9.71	12.42
Ballenera (Cangas, Galicia)	9.54	11.43
Ballenera (Cangas, Galicia)	10.63	12.83
Ballenera (Cangas, Galicia)	9.71	11.96
Ballenera (Cangas, Galicia)	9.22	11.75
Ballenera (Cangas, Galicia)	9.13	11.31
Ballenera (Cangas, Galicia)	9.91	11.92
Ballenera (Cangas, Galicia)	8.41	10.51
Ballenera (Cangas, Galicia)	9.82	11.33
Ballenera (Cangas, Galicia)	8.79	10.13
Ballenera (Cangas, Galicia)	9.68	11.43
Ballenera (Cangas, Galicia)	8.82	10.3
Ballenera (Cangas, Galicia)	8.96	10.86
Ballenera (Cangas, Galicia)	8.87	10.39
Ballenera (Cangas, Galicia)	9.04	11.11
Ballenera (Cangas, Galicia)	9.85	11.93
Ballenera (Cangas, Galicia)	9.44	11.6
Ballenera (Cangas, Galicia)	8.97	10.96
Ballenera (Cangas, Galicia)	7.74	9.17
