# Supplementary material for: Identity and mobility through personal ornaments in Upper Paleolithic cantabrian hunter-gatherer societies: Insights from Llonín cave (Asturias, Spain)
Source: PLoS One. 2026 Jun 8;21(6):e0351170. doi: 10.1371/journal.pone.0351170 (PMC13245794; doi:10.1371/journal.pone.0351170)
Supplement: S1 File — Information regarding the ecology of the mollusk taxa identified in Llonín cave (S2 Text). Radiocarbon dates. Absolute dates for Levels III (Badegoulian), IV (Upper Solutrean) and V (Gravettian) from Galería, and Level VIa (Gravettian) from Cono Posterior. Original dates recalibrated using IntCal20 (S1 Table). List of references consulted for the creation of Fig 1. Numbers refer to the bibliography cited above (S2 Table). Summary of sectors and levels, including excavated area, mean depth, number of recovered objects, sediment volume, and ornament density (items/m³) (S3 Table). Detail map of Llonín cave and other archaeological sites in the Cantabrian region and in Llonín immediate surroundings (S1 Fig). Llonín cave fence, vestibule and Galería excavation area (left). Plan of the cave with the excavation sectors and rock art panels (right) (S2 Fig). General view of the vestibule (Vestíbulo) (S3 Fig). View of the dejection cone, including the Cono Anterior (above) and Cono Posterior (below) excavation sectors (S4 Fig). General view of the stratigraphic section from Galería (above). Detail of Level III (below) (S5 Fig). Stratigraphic profiles of the four excavation sectors of Llonín cave (S6 Fig). Categories used to classify perforation location and morphology (A). Biometric criteria used to measure coiled and non-coiled gastropods, scaphopods, bivalves and red deer canines (B) (S7 Fig). Scatter plots showing the positive correlation between root width and root thickness among hind and stag canines from Llonín cave, proving its availability for sex estimation (S8 Fig). (ZIP) [file pone.0351170.s006.zip]

Archive with 1 entries (1 files):
- S1-S2 texts S1-S2 tables S1-S8 Figs.pdf
