# Supplementary material for: Identity and mobility through personal ornaments in Upper Paleolithic cantabrian hunter-gatherer societies: Insights from Llonín cave (Asturias, Spain)
Source: PLoS One. 2026 Jun 8;21(6):e0351170. doi: 10.1371/journal.pone.0351170 (PMC13245794; doi:10.1371/journal.pone.0351170)
Supplement: S2 File — The figure below illustrates the suspension modes employed during the use-wear experiments. Suspension durations ranged from 1,000 hours to 6 months, depending on the specimen. In total, the manufacturing experiments comprised 260 beads, whereas the use-wear experiments comprised 373 beads arranged into 126 ornaments (S11 Fig). Detailed images of the manufacture traces of experimentally pierced teeth, shell and bone elements using the main techniques documented on the Llonín cave assemblage (S12 Fig). Evolution of use-wear in experimental shell and tooth ornaments, evidenced by polishing, rounding, enlargement, and deformation of perforation edges. Note how use-wear progressively obscures the technological traces of manufacture (S13 Fig). (ZIP) [file pone.0351170.s009.zip]

Archive with 1 entries (1 files):
- S11-S13 Figs.pdf
